# Supplementary material for: Photothermally Controlled Methotrexate Release System Using β-Cyclodextrin and Gold Nanoparticles
Source: Nanomaterials (Basel). 2018 Nov 28;8(12):985. doi: 10.3390/nano8120985 (PMC6315352; doi:10.3390/nano8120985)
Supplement: Supplementary file 1 [file nanomaterials-08-00985-s001.zip]

Archive with 1 entries (1 files):
- nanomaterials-374614-SI.pdf
